# Supplementary material for: Combination of organic acids and low-dose gamma irradiation as antimicrobial treatment to inactivate Shiga toxin-producing Escherichia coli inoculated in beef trimmings: Lack of benefits in relation to single treatments
Source: PLoS One. 2020 Mar 26;15(3):e0230812. doi: 10.1371/journal.pone.0230812 (PMC7098641; doi:10.1371/journal.pone.0230812)
Supplement: S1 Table — (XLSX) [file pone.0230812.s001.xlsx]

## Sheet: TSA counts
STEC counts on Triptic Soy Agar
Treatment	Sample number	Dilution	Count 1	Count 2	CFU/g	log CFU/g	Mean	SD
control	1	10000	120	104	11200000	7.04922	7.14435	0.109625
control	2	10000	89	84	8650000	6.93702
control	3	10000	103	96	9950000	6.99782
control	4	10000	98	83	9050000	6.95665
control	5	10000	101	100	10050000	7.00217
control	6	10000	119	97	10800000	7.03342
control	7	10000	136	134	13500000	7.13033
control	8	10000	115	120	11750000	7.07004
control	9	10000	124	135	12950000	7.11227
control	10	10000	113	123	11800000	7.07188
control	11	10000	145	133	13900000	7.14301
control	12	10000	123	120	12150000	7.08458
control	13	10000	133	125	12900000	7.11059
control	14	10000	136	144	14000000	7.14613
control	15	10000	143	159	15100000	7.17898
control	16	10000	143	135	13900000	7.14301
control	17	10000	152	128	14000000	7.14613
control	18	10000	153	137	14500000	7.16137
control	19	10000	153	138	14550000	7.16286
control	20	10000	178	157	16750000	7.22401
control	21	10000	218	136	17700000	7.24797
control	22	10000	228	230	22900000	7.35984
control	23	10000	185	177	18100000	7.25768
control	24	10000	134	232	18300000	7.26245
control	25	10000	277	275	27600000	7.44091
control	26	10000	144	135	13950000	7.14457
control	27	10000	139	171	15500000	7.19033
control	28	10000	127	160	14350000	7.15685
control	29	10000	164	173	16850000	7.2266
control	30	10000	134	170	15200000	7.18184
Lactic acid 0.5% (LA 0.5%)	1	10000	71	69	7000000	6.8451	7.00573	0.104655
LA 0.5%	2	10000	75	88	8150000	6.91116
LA 0.5%	3	10000	72	62	6700000	6.82607
LA 0.5%	4	10000	61	81	7100000	6.85126
LA 0.5%	5	10000	63	82	7250000	6.86034
LA 0.5%	6	10000	91	89	9000000	6.95424
LA 0.5%	7	10000	107	102	10450000	7.01912
LA 0.5%	8	10000	116	98	10700000	7.02938
LA 0.5%	9	10000	93	99	9600000	6.98227
LA 0.5%	10	10000	90	107	9850000	6.99344
LA 0.5%	11	10000	85	85	8500000	6.92942
LA 0.5%	12	10000	78	94	8600000	6.9345
LA 0.5%	13	10000	103	118	11050000	7.04336
LA 0.5%	14	10000	78	68	7300000	6.86332
LA 0.5%	15	10000	77	106	9150000	6.96142
LA 0.5%	16	10000	120	134	12700000	7.1038
LA 0.5%	17	10000	109	104	10650000	7.02735
LA 0.5%	18	10000	112	137	12450000	7.09517
LA 0.5%	19	10000	102	97	9950000	6.99782
LA 0.5%	20	10000	91	96	9350000	6.97081
LA 0.5%	21	10000	166	139	15250000	7.18327
LA 0.5%	22	10000	162	150	15600000	7.19312
LA 0.5%	23	10000	122	131	12650000	7.10209
LA 0.5%	24	10000	136	126	13100000	7.11727
LA 0.5%	25	10000	127	109	11800000	7.07188
LA 0.5%	26	10000	118	96	10700000	7.02938
LA 0.5%	27	10000	116	116	11600000	7.06446
LA 0.5%	28	10000	95	94	9450000	6.97543
LA 0.5%	29	10000	107	96	10150000	7.00647
LA 0.5%	30	10000	147	192	16950000	7.22917
Caprylic acid 0.04% (CA 0.04%)	1	1000	636	520	5780000	6.76193	7.13102	0.26203
CA 0.04%	2	1000	636	528	5820000	6.76492
CA 0.04%	3	1000	408	382	3950000	6.5966
CA 0.04%	4	1000	504	416	4600000	6.66276
CA 0.04%	5	1000	524	340	4320000	6.63548
CA 0.04%	6	10000	103	128	11550000	7.06258
CA 0.04%	7	10000	148	159	15350000	7.18611
CA 0.04%	8	10000	141	113	12700000	7.1038
CA 0.04%	9	10000	99	119	10900000	7.03743
CA 0.04%	10	10000	123	102	11250000	7.05115
CA 0.04%	11	10000	101	108	10450000	7.01912
CA 0.04%	12	10000	99	122	11050000	7.04336
CA 0.04%	13	10000	96	85	9050000	6.95665
CA 0.04%	14	10000	111	110	11050000	7.04336
CA 0.04%	15	10000	121	110	11550000	7.06258
CA 0.04%	16	10000	183	153	16800000	7.22531
CA 0.04%	17	10000	126	109	11750000	7.07004
CA 0.04%	18	10000	179	161	17000000	7.23045
CA 0.04%	19	10000	130	153	14150000	7.15076
CA 0.04%	20	10000	155	134	14450000	7.15987
CA 0.04%	21	10000	330	358	34400000	7.53656
CA 0.04%	22	10000	245	267	25600000	7.40824
CA 0.04%	23	10000	320	372	34600000	7.53908
CA 0.04%	24	10000	238	206	22200000	7.34635
CA 0.04%	25	10000	272	295	28350000	7.45255
CA 0.04%	26	10000	220	220	22000000	7.34242
CA 0.04%	27	10000	171	201	18600000	7.26951
CA 0.04%	28	10000	216	221	21850000	7.33945
CA 0.04%	29	10000	336	302	31900000	7.50379
CA 0.04%	30	10000	229	238	23350000	7.36829
Gamma irradiation 0.5 kGy (GI 0.5 kGy)	1	100	65	52	58500	4.76716	5.75274	0.34046
GI 0.5 kGy	2	1000	23	26	245000	5.38917
GI 0.5 kGy	3	1000	24	27	255000	5.40654
GI 0.5 kGy	4	1000	36	33	345000	5.53782
GI 0.5 kGy	5	1000	23	20	215000	5.33244
GI 0.5 kGy	6	1000	59	58	585000	5.76716
GI 0.5 kGy	7	1000	132	122	1270000	6.1038
GI 0.5 kGy	8	1000	53	44	485000	5.68574
GI 0.5 kGy	9	1000	35	86	605000	5.78176
GI 0.5 kGy	10	1000	38	36	370000	5.5682
GI 0.5 kGy	11	1000	107	148	1275000	6.10551
GI 0.5 kGy	12	1000	30	23	265000	5.42325
GI 0.5 kGy	13	1000	35	16	255000	5.40654
GI 0.5 kGy	14	1000	53	49	510000	5.70757
GI 0.5 kGy	15	1000	101	85	930000	5.96848
GI 0.5 kGy	16	100	206	201	203500	5.30856
GI 0.5 kGy	17	1000	46	51	485000	5.68574
GI 0.5 kGy	18	1000	41	42	415000	5.61805
GI 0.5 kGy	19	1000	74	74	740000	5.86923
GI 0.5 kGy	20	1000	37	34	355000	5.55023
GI 0.5 kGy	21	1000	143	125	1340000	6.1271
GI 0.5 kGy	22	1000	148	180	1640000	6.21484
GI 0.5 kGy	23	1000	85	84	845000	5.92686
GI 0.5 kGy	24	1000	173	125	1490000	6.17319
GI 0.5 kGy	25	1000	142	154	1480000	6.17026
GI 0.5 kGy	26	1000	94	97	955000	5.98
GI 0.5 kGy	27	1000	80	86	830000	5.91908
GI 0.5 kGy	28	1000	129	96	1125000	6.05115
GI 0.5 kGy	29	1000	143	136	1395000	6.14457
GI 0.5 kGy	30	1000	83	73	780000	5.89209
GI 0.5 kGy + LA 0.5%	1	1000	73	62	675000	5.8293	5.45671	0.503534
GI 0.5 kGy + LA 0.5%	2	1000	37	24	305000	5.4843
GI 0.5 kGy + LA 0.5%	3	100	93	75	84000	4.92428
GI 0.5 kGy + LA 0.5%	4	100	52	51	51500	4.71181
GI 0.5 kGy + LA 0.5%	5	1000	40	46	430000	5.63347
GI 0.5 kGy + LA 0.5%	6	1000	63	67	650000	5.81291
GI 0.5 kGy + LA 0.5%	7	1000	90	87	885000	5.94694
GI 0.5 kGy + LA 0.5%	8	1000	211	209	2100000	6.32222
GI 0.5 kGy + LA 0.5%	9	1000	150	115	1325000	6.12222
GI 0.5 kGy + LA 0.5%	10	1000	88	81	845000	5.92686
GI 0.5 kGy + LA 0.5%	11	1000	62	53	575000	5.75967
GI 0.5 kGy + LA 0.5%	12	1000	3	6	45000	4.65321
GI 0.5 kGy + LA 0.5%	13	1000	77	80	785000	5.89487
GI 0.5 kGy + LA 0.5%	14	1000	16	6	110000	5.04139
GI 0.5 kGy + LA 0.5%	15	1000	42	33	375000	5.57403
GI 0.5 kGy + LA 0.5%	16	1000	38	38	380000	5.57978
GI 0.5 kGy + LA 0.5%	17	1000	51	48	495000	5.69461
GI 0.5 kGy + LA 0.5%	18	1000	73	51	620000	5.79239
GI 0.5 kGy + LA 0.5%	19	100	104	101	102500	5.01072
GI 0.5 kGy + LA 0.5%	20	100	173	175	174000	5.24055
GI 0.5 kGy + LA 0.5%	21	100	94	82	88000	4.94448
GI 0.5 kGy + LA 0.5%	22	100	180	147	163500	5.21352
GI 0.5 kGy + LA 0.5%	23	1000	58	58	580000	5.76343
GI 0.5 kGy + LA 0.5%	24	1000	51	41	460000	5.66276
GI 0.5 kGy + LA 0.5%	25	100	107	117	112000	5.04922
GI 0.5 kGy + LA 0.5%	26	100	74	89	81500	4.91116
GI 0.5 kGy + LA 0.5%	27	100	21	29	25000	4.39794
GI 0.5 kGy + LA 0.5%	28	1000	76	79	775000	5.8893
GI 0.5 kGy + LA 0.5%	29	1000	121	122	1215000	6.08458
GI 0.5 kGy + LA 0.5%	30	100	69	66	67500	4.8293
GI 0.5 kGy + CA 0.04%	1	1000	39	48	435000	5.63849	5.77445	0.294975
GI 0.5 kGy + CA 0.04%	2	1000	45	55	500000	5.69897
GI 0.5 kGy + CA 0.04%	3	1000	48	32	400000	5.60206
GI 0.5 kGy + CA 0.04%	4	1000	72	61	665000	5.82282
GI 0.5 kGy + CA 0.04%	5	1000	94	109	1015000	6.00647
GI 0.5 kGy + CA 0.04%	6	1000	42	47	445000	5.64836
GI 0.5 kGy + CA 0.04%	7	1000	121	96	1085000	6.03543
GI 0.5 kGy + CA 0.04%	8	1000	88	114	1010000	6.00432
GI 0.5 kGy + CA 0.04%	9	1000	75	122	985000	5.99344
GI 0.5 kGy + CA 0.04%	10	1000	109	112	1105000	6.04336
GI 0.5 kGy + CA 0.04%	11	1000	48	45	465000	5.66745
GI 0.5 kGy + CA 0.04%	12	1000	49	34	415000	5.61805
GI 0.5 kGy + CA 0.04%	13	1000	21	24	225000	5.35218
GI 0.5 kGy + CA 0.04%	14	1000	72	62	670000	5.82607
GI 0.5 kGy + CA 0.04%	15	1000	51	29	400000	5.60206
GI 0.5 kGy + CA 0.04%	16	1000	106	93	995000	5.99782
GI 0.5 kGy + CA 0.04%	17	1000	149	137	1430000	6.15534
GI 0.5 kGy + CA 0.04%	18	1000	49	38	435000	5.63849
GI 0.5 kGy + CA 0.04%	19	1000	56	41	485000	5.68574
GI 0.5 kGy + CA 0.04%	20	1000	30	29	295000	5.46982
GI 0.5 kGy + CA 0.04%	21	1000	53	67	600000	5.77815
GI 0.5 kGy + CA 0.04%	22	1000	93	107	1000000	6
GI 0.5 kGy + CA 0.04%	23	1000	38	38	380000	5.57978
GI 0.5 kGy + CA 0.04%	24	1000	60	60	600000	5.77815
GI 0.5 kGy + CA 0.04%	25	1000	134	165	1495000	6.17464
GI 0.5 kGy + CA 0.04%	26	1000	110	100	1050000	6.02119
GI 0.5 kGy + CA 0.04%	27	1000	123	159	1410000	6.14922
GI 0.5 kGy + CA 0.04%	28	100	184	218	201000	5.3032
GI 0.5 kGy + CA 0.04%	29	1000	111	129	1200000	6.07918
GI 0.5 kGy + CA 0.04%	30	100	84	62	73000	4.86332
Gamma irradiation 2 kGy (GI 2 kGy)	1	100	ND
GI 2 kGy	2	100
GI 2 kGy	3	100
GI 2 kGy	4	100
GI 2 kGy	5	100
GI 2 kGy	6	100
GI 2 kGy	7	100
GI 2 kGy	8	100
GI 2 kGy	9	100
GI 2 kGy	10	100
GI 2 kGy	11	100
GI 2 kGy	12	100
GI 2 kGy	13	100
GI 2 kGy	14	100
GI 2 kGy	15	100
GI 2 kGy	16	100
GI 2 kGy	17	100
GI 2 kGy	18	100
GI 2 kGy	19	100
GI 2 kGy	20	100
GI 2 kGy	21	100
GI 2 kGy	22	100
GI 2 kGy	23	100
GI 2 kGy	24	100
GI 2 kGy	25	100
GI 2 kGy	26	100
GI 2 kGy	27	100
GI 2 kGy	28	100
GI 2 kGy	29	100
GI 2 kGy	30	100

## Sheet:  MAC counts
STEC counts on MacConkey Agar
Treatment	Sample number	Dilution	Count 1	Count 2	CFU/g	log CFU/g	Mean	SD
control	1	10000	23	35	2900000	6.4624	6.56294	0.267222
control	2	10000	68	55	6150000	6.78888
control	3	10000	19	24	2150000	6.33244
control	4	10000	39	23	3100000	6.49136
control	5	10000	16	16	1600000	6.20412
control	6	10000	7	21	1400000	6.14613
control	7	10000	23	33	2800000	6.44716
control	8	10000	17	33	2500000	6.39794
control	9	10000	59	53	5600000	6.74819
control	10	10000	55	17	3600000	6.5563
control	11	10000	23	66	4450000	6.64836
control	12	10000	44	58	5100000	6.70757
control	13	10000	45	32	3850000	6.58546
control	14	10000	45	25	3500000	6.54407
control	15	10000	5	30	1750000	6.24304
control	16	10000	105	29	6700000	6.82607
control	17	10000	34	15	2450000	6.38917
control	18	10000	35	38	3650000	6.56229
control	19	10000	119	84	10150000	7.00647
control	20	10000	104	130	11700000	7.06819
control	21	10000	27	7	1700000	6.23045
control	22	10000	49	51	5000000	6.69897
control	23	10000	86	27	5650000	6.75205
control	24	10000	70	91	8050000	6.9058
control	25	10000	134	152	14300000	7.15534
control	26	10000	17	51	3400000	6.53148
control	27	10000	40	22	3100000	6.49136
control	28	10000	21	20	2050000	6.31175
control	29	10000	10	17	1350000	6.13033
control	30	10000	31	36	3350000	6.52504
Lactic acid 0.5% (LA 0.5%)	1	10000	46	50	4800000	6.68124	6.57464	0.308763
LA 0.5%	2	10000	35	57	4600000	6.66276
LA 0.5%	3	10000	45	59	5200000	6.716
LA 0.5%	4	10000	34	26	3000000	6.47712
LA 0.5%	5	10000	42	57	4950000	6.69461
LA 0.5%	6	10000	61	29	4500000	6.65321
LA 0.5%	7	10000	76	72	7400000	6.86923
LA 0.5%	8	10000	74	72	7300000	6.86332
LA 0.5%	9	10000	71	52	6150000	6.78888
LA 0.5%	10	10000	60	73	6650000	6.82282
LA 0.5%	11	10000	56	74	6500000	6.81291
LA 0.5%	12	10000	35	44	3950000	6.5966
LA 0.5%	13	10000	54	27	4050000	6.60746
LA 0.5%	14	10000	46	68	5700000	6.75587
LA 0.5%	15	10000	69	74	7150000	6.85431
LA 0.5%	16	10000	85	87	8600000	6.9345
LA 0.5%	17	10000	53	70	6150000	6.78888
LA 0.5%	18	10000	78	48	6300000	6.79934
LA 0.5%	19	10000	32	46	3900000	6.59106
LA 0.5%	20	10000	74	59	6650000	6.82282
LA 0.5%	21	10000	33	76	5450000	6.7364
LA 0.5%	22	10000	25	9	1700000	6.23045
LA 0.5%	23	10000	24	10	1700000	6.23045
LA 0.5%	24	10000	10	9	950000	5.97772
LA 0.5%	25	10000	20	22	2100000	6.32222
LA 0.5%	26	10000	12	23	1750000	6.24304
LA 0.5%	27	10000	28	56	4200000	6.62325
LA 0.5%	28	10000	26	29	2750000	6.43933
LA 0.5%	29	10000	9	7	800000	5.90309
LA 0.5%	30	10000	5	6	550000	5.74036
Caprylic acid 0.04% (CA 0.04%)	1	1000	437	437	4370000	6.64048	6.75438	0.27277
CA 0.04%	2	1000	590	440	5150000	6.71181
CA 0.04%	3	1000	460	354	4070000	6.60959
CA 0.04%	4	1000	389	381	3850000	6.58546
CA 0.04%	5	1000	429	536	4825000	6.6835
CA 0.04%	6	10000	68	64	6600000	6.81954
CA 0.04%	7	10000	90	75	8250000	6.91645
CA 0.04%	8	10000	88	104	9600000	6.98227
CA 0.04%	9	10000	88	116	10200000	7.0086
CA 0.04%	10	10000	63	88	7550000	6.87795
CA 0.04%	11	10000	36	40	3800000	6.57978
CA 0.04%	12	10000	49	52	5050000	6.70329
CA 0.04%	13	10000	48	87	6750000	6.8293
CA 0.04%	14	10000	77	91	8400000	6.92428
CA 0.04%	15	10000	86	93	8950000	6.95182
CA 0.04%	16	10000	122	9	6550000	6.81624
CA 0.04%	17	10000	46	40	4300000	6.63347
CA 0.04%	18	10000	32	19	2550000	6.40654
CA 0.04%	19	10000	23	22	2250000	6.35218
CA 0.04%	20	10000	39	22	3050000	6.4843
CA 0.04%	21	10000	164	99	13150000	7.11893
CA 0.04%	22	10000	167	139	15300000	7.18469
CA 0.04%	23	10000	150	197	17350000	7.2393
CA 0.04%	24	10000	191	172	18150000	7.25888
CA 0.04%	25	10000	129	112	12050000	7.08099
CA 0.04%	26	10000	17	24	2050000	6.31175
CA 0.04%	27	10000	47	14	3050000	6.4843
CA 0.04%	28	10000	16	46	3100000	6.49136
CA 0.04%	29	10000	30	14	2200000	6.34242
CA 0.04%	30	10000	37	43	4000000	6.60206
Gamma irradiation 0.5 kGy (GI 0.5 kGy)	1	100	56	35	45500	4.65801	5.39592	0.257335
GI 0.5 kGy	2	1000	20	30	250000	5.39794
GI 0.5 kGy	3	1000	23	27	250000	5.39794
GI 0.5 kGy	4	1000	28	27	275000	5.43933
GI 0.5 kGy	5	100	103	119	111000	5.04532
GI 0.5 kGy	6	1000	40	41	405000	5.60746
GI 0.5 kGy	7	1000	68	113	905000	5.95665
GI 0.5 kGy	8	1000	31	27	290000	5.4624
GI 0.5 kGy	9	1000	29	22	255000	5.40654
GI 0.5 kGy	10	1000	30	22	260000	5.41497
GI 0.5 kGy	11	1000	78	109	935000	5.97081
GI 0.5 kGy	12	1000	17	20	185000	5.26717
GI 0.5 kGy	13	1000	33	24	285000	5.45484
GI 0.5 kGy	14	1000	12	33	225000	5.35218
GI 0.5 kGy	15	1000	42	47	445000	5.64836
GI 0.5 kGy	16	100	150	123	136500	5.13513
GI 0.5 kGy	17	100	359	357	358000	5.55388
GI 0.5 kGy	18	100	234	287	260500	5.41581
GI 0.5 kGy	19	100	378	336	357000	5.55267
GI 0.5 kGy	20	100	183	173	178000	5.25042
GI 0.5 kGy	21	1000	38	28	330000	5.51851
GI 0.5 kGy	22	1000	40	29	345000	5.53782
GI 0.5 kGy	23	1000	25	29	270000	5.43136
GI 0.5 kGy	24	1000	14	33	235000	5.37107
GI 0.5 kGy	25	1000	24	27	255000	5.40654
GI 0.5 kGy	26	1000	24	35	295000	5.46982
GI 0.5 kGy	27	1000	14	11	125000	5.09691
GI 0.5 kGy	28	1000	31	16	235000	5.37107
GI 0.5 kGy	29	1000	21	22	215000	5.33244
GI 0.5 kGy	30	1000	11	7	90000	4.95424
GI 0.5 kGy + LA 0.5%	1	1000	43	62	525000	5.72016	5.00809	0.578705
GI 0.5 kGy + LA 0.5%	2	1000	24	24	240000	5.38021
GI 0.5 kGy + LA 0.5%	3	100	44	63	53500	4.72835
GI 0.5 kGy + LA 0.5%	4	100	27	29	28000	4.44716
GI 0.5 kGy + LA 0.5%	5	1000	34	18	260000	5.41497
GI 0.5 kGy + LA 0.5%	6	1000	34	26	300000	5.47712
GI 0.5 kGy + LA 0.5%	7	1000	63	66	645000	5.80956
GI 0.5 kGy + LA 0.5%	8	1000	142	153	1475000	6.16879
GI 0.5 kGy + LA 0.5%	9	1000	77	85	810000	5.90849
GI 0.5 kGy + LA 0.5%	10	1000	75	55	650000	5.81291
GI 0.5 kGy + LA 0.5%	11	1000	18	18	180000	5.25527
GI 0.5 kGy + LA 0.5%	12	1000	2	1	15000	4.17609
GI 0.5 kGy + LA 0.5%	13	1000	28	7	175000	5.24304
GI 0.5 kGy + LA 0.5%	14	1000	2	4	30000	4.47712
GI 0.5 kGy + LA 0.5%	15	1000	14	3	85000	4.92942
GI 0.5 kGy + LA 0.5%	16	100	186	84	135000	5.13033
GI 0.5 kGy + LA 0.5%	17	1000	25	27	260000	5.41497
GI 0.5 kGy + LA 0.5%	18	1000	20	20	200000	5.30103
GI 0.5 kGy + LA 0.5%	19	100	75	69	72000	4.85733
GI 0.5 kGy + LA 0.5%	20	100	64	65	64500	4.80956
GI 0.5 kGy + LA 0.5%	21	100	39	42	40500	4.60746
GI 0.5 kGy + LA 0.5%	22	100	79	57	68000	4.83251
GI 0.5 kGy + LA 0.5%	23	100	64	61	62500	4.79588
GI 0.5 kGy + LA 0.5%	24	100	120	82	101000	5.00432
GI 0.5 kGy + LA 0.5%	25	100	20	22	21000	4.32222
GI 0.5 kGy + LA 0.5%	26	100	41	7	24000	4.38021
GI 0.5 kGy + LA 0.5%	27	100	4	4	4000	3.60206
GI 0.5 kGy + LA 0.5%	28	100	122	71	96500	4.98453
GI 0.5 kGy + LA 0.5%	29	100	64	55	59500	4.77452
GI 0.5 kGy + LA 0.5%	30	100	37	23	30000	4.47712
GI 0.5 kGy + CA 0.04%	1	1000	40	27	335000	5.52504	5.43242	0.335119
GI 0.5 kGy + CA 0.04%	2	1000	31	33	320000	5.50515
GI 0.5 kGy + CA 0.04%	3	1000	22	20	210000	5.32222
GI 0.5 kGy + CA 0.04%	4	1000	32	28	300000	5.47712
GI 0.5 kGy + CA 0.04%	5	100	62	64	63000	4.79934
GI 0.5 kGy + CA 0.04%	6	1000	35	34	345000	5.53782
GI 0.5 kGy + CA 0.04%	7	1000	76	89	825000	5.91645
GI 0.5 kGy + CA 0.04%	8	1000	79	78	785000	5.89487
GI 0.5 kGy + CA 0.04%	9	1000	81	97	890000	5.94939
GI 0.5 kGy + CA 0.04%	10	1000	68	73	705000	5.84819
GI 0.5 kGy + CA 0.04%	11	1000	8	23	155000	5.19033
GI 0.5 kGy + CA 0.04%	12	1000	30	27	285000	5.45484
GI 0.5 kGy + CA 0.04%	13	1000	14	8	110000	5.04139
GI 0.5 kGy + CA 0.04%	14	1000	47	50	485000	5.68574
GI 0.5 kGy + CA 0.04%	15	1000	9	11	100000	5
GI 0.5 kGy + CA 0.04%	16	1000	38	58	480000	5.68124
GI 0.5 kGy + CA 0.04%	17	1000	90	93	915000	5.96142
GI 0.5 kGy + CA 0.04%	18	100	213	218	215500	5.33345
GI 0.5 kGy + CA 0.04%	19	1000	33	41	370000	5.5682
GI 0.5 kGy + CA 0.04%	20	100	117	135	126000	5.10037
GI 0.5 kGy + CA 0.04%	21	100	152	212	182000	5.26007
GI 0.5 kGy + CA 0.04%	22	100	274	336	305000	5.4843
GI 0.5 kGy + CA 0.04%	23	100	193	167	180000	5.25527
GI 0.5 kGy + CA 0.04%	24	100	252	210	231000	5.36361
GI 0.5 kGy + CA 0.04%	25	100	283	324	303500	5.48216
GI 0.5 kGy + CA 0.04%	26	100	297	212	254500	5.40569
GI 0.5 kGy + CA 0.04%	27	100	430	640	535000	5.72835
GI 0.5 kGy + CA 0.04%	28	100	103	93	98000	4.99123
GI 0.5 kGy + CA 0.04%	29	100	410	318	364000	5.5611
GI 0.5 kGy + CA 0.04%	30	100	40	49	44500	4.64836
Gamma irradiation 2 kGy (GI 2 kGy)	1	100	ND
GI 2 kGy	2	100
GI 2 kGy	3	100
GI 2 kGy	4	100
GI 2 kGy	5	100
GI 2 kGy	6	100
GI 2 kGy	7	100
GI 2 kGy	8	100
GI 2 kGy	9	100
GI 2 kGy	10	100
GI 2 kGy	11	100
GI 2 kGy	12	100
GI 2 kGy	13	100
GI 2 kGy	14	100
GI 2 kGy	15	100
GI 2 kGy	16	100
GI 2 kGy	17	100
GI 2 kGy	18	100
GI 2 kGy	19	100
GI 2 kGy	20	100
GI 2 kGy	21	100
GI 2 kGy	22	100
GI 2 kGy	23	100
GI 2 kGy	24	100
GI 2 kGy	25	100
GI 2 kGy	26	100
GI 2 kGy	27	100
GI 2 kGy	28	100
GI 2 kGy	29	100
GI 2 kGy	30	100
